# Supplementary material for: Virtual birefringence imaging and histological staining of amyloid deposits in label-free tissue using autofluorescence microscopy and deep learning
Source: Nat Commun. 2024 Sep 12;15:7978. doi: 10.1038/s41467-024-52263-z (PMC11393327; doi:10.1038/s41467-024-52263-z)
Supplement: Supplementary file 4 — Source Data [file 41467_2024_52263_MOESM4_ESM.zip]

Archive with 4 entries (3 files):
- Source Data files/
- Source Data files/SD_FIG5.xlsx
- Source Data files/SD_FIG4.xlsx
- Source Data files/SD_FIG3.xlsx
