# Supplementary material for: Virtual birefringence imaging and histological staining of amyloid deposits in label-free tissue using autofluorescence microscopy and deep learning
Source: Nat Commun. 2024 Sep 12;15:7978. doi: 10.1038/s41467-024-52263-z (PMC11393327; doi:10.1038/s41467-024-52263-z)
Supplement: Supplementary file 4 — Source Data [file 41467_2024_52263_MOESM4_ESM.zip › Source Data files/SD_FIG5.xlsx]

## Sheet: Sheet1
L1	MSSSIM	PSNR	D-IOU	FID
0.0884435	0.778399	17.3326	0.120881	86.7925
0.124437	0.54377	15.0426	0.517444
0.116766	0.516835	15.722	0.443268
0.0990377	0.585198	17.1233	0.373002
0.11492	0.53186	15.4692	0.454131
0.12656	0.498731	14.4853	0.447991
0.0935506	0.621884	16.8492	0.626493
0.0985725	0.599154	16.7544	0.642303
0.101669	0.626007	16.7434	0.611017
0.0985558	0.6206	16.4678	0.490887
0.121165	0.57947	14.8267	0.568048
0.0960698	0.64558	16.7057	0.484918
0.129126	0.629724	14.5727	0.400231
0.116258	0.597919	15.3961	0.367815
0.0840463	0.76499	17.2824	0.473653
0.0715523	0.776484	18.7011	0.481935
0.0778302	0.827309	17.3583	0.482649
0.10036	0.689212	16.2096	0.307596
0.100392	0.701234	16.3377	0.0626745
0.0530633	0.777242	22.0814	0.482656
0.0633532	0.731257	19.7602	0.438174
0.0524645	0.79196	20.6453	0.622812
0.0401187	0.810944	23.4721	0.39617
0.044525	0.838526	23.1552	0.615147
0.0626878	0.758519	20.2167	0.6412
0.0739114	0.656552	19.1645	0.603757
0.0694618	0.705456	19.439	0.606463
0.0734543	0.689017	18.9594	0.681241
0.0658891	0.718945	19.6322	0.640382
0.0591092	0.782487	21.4041	0.689235
0.0724227	0.718846	19.3448	0.75716
0.0592628	0.777242	21.2242	0.672546
0.0672253	0.713985	19.6392	0.741813
0.0431351	0.78031	22.0588	0.571366
0.0447875	0.788329	23.0901	0.444982
0.0479118	0.794345	22.0881	0.649613
0.049089	0.763134	22.1865	0.582311
0.0540673	0.749263	21.0874	0.654184
0.053575	0.753872	20.7513	0.525273
0.0540338	0.743131	21.0782	0.608309
0.0424165	0.757553	23.1219	0.475104
0.0456687	0.781869	22.3623	0.487753
0.043037	0.765145	22.6063	0.536887
0.0491248	0.743908	20.9115	0.61203
0.0416829	0.771935	22.8412	0.547732
0.0476264	0.749238	21.2127	0.516084
0.0445564	0.748331	22.8777	0.493545
0.093147	0.598483	16.267	0.718646
0.0466487	0.798147	21.8627	0.63287
0.0458305	0.778606	21.4471	0.628345
0.0613239	0.782626	20.1154	0.57518
0.0740144	0.722707	19.0087	0.604267
0.0610477	0.735569	21.2823	0.45743
0.061801	0.734639	21.4621	0.429336
0.0556855	0.778443	21.7434	0.560977
0.0657284	0.706475	19.9197	0.399867
