# Supplementary material for: Virtual birefringence imaging and histological staining of amyloid deposits in label-free tissue using autofluorescence microscopy and deep learning
Source: Nat Commun. 2024 Sep 12;15:7978. doi: 10.1038/s41467-024-52263-z (PMC11393327; doi:10.1038/s41467-024-52263-z)
Supplement: Supplementary file 4 — Source Data [file 41467_2024_52263_MOESM4_ESM.zip › Source Data files/SD_FIG4.xlsx]

## Sheet: Sheet1
	Congo-red brightfield and polarization staining score sheet - Pathologist 1, Histochemical					Congo-red brightfield and polarization staining score sheet - Pathologist 2, Histochemical					Congo-red brightfield and polarization staining score sheet - Pathologist 3, Histochemical					Congo-red brightfield and polarization staining score sheet - Pathologist 1, Virtual					Congo-red brightfield and polarization staining score sheet - Pathologist 2, Virtual					Congo-red brightfield and polarization staining score sheet - Pathologist 3, Virtual
	Sample ID	Evaluation of Congo-red staining quality with both brightfield and polarization images				Sample ID	Evaluation of Congo-red staining quality with both brightfield and polarization images				Sample ID	Evaluation of Congo-red staining quality with both brightfield and polarization images				Sample ID	Evaluation of Congo-red staining quality with both brightfield and polarization images				Sample ID	Evaluation of Congo-red staining quality with both brightfield and polarization images				Sample ID	Evaluation of Congo-red staining quality with both brightfield and polarization images
		Amyloid quantification (% of positive areas/ total tissue surface)	Apple-green birefringence image quality	Inconsistency between Bright-field and Polarized Congo-red images			Amyloid quantification (% of positive areas/ total tissue surface)	Apple-green birefringence image quality	Inconsistency between Bright-field and Polarized Congo-red images			Amyloid quantification (% of positive areas/ total tissue surface)	Apple-green birefringence image quality	Inconsistency between Bright-field and Polarized Congo-red images			Amyloid quantification (% of positive areas/ total tissue surface)	Apple-green birefringence image quality	Inconsistency between Bright-field and Polarized Congo-red images			Amyloid quantification (% of positive areas/ total tissue surface)	Apple-green birefringence image quality	Inconsistency between Bright-field and Polarized Congo-red images			Amyloid quantification (% of positive areas/ total tissue surface)	Apple-green birefringence image quality	Inconsistency between Bright-field and Polarized Congo-red images
		3, 67-100% 2, 33-67% 1, 0-33%	3, very good 2, moderate 1, non-diagnostic	3, low 2, medium 1, high			3, 67-100% 2, 33-67% 1, 0-33%	3, very good 2, moderate 1, non-diagnostic	3, low 2, medium 1, high			3, 67-100% 2, 33-67% 1, 0-33%	3, very good 2, moderate 1, non-diagnostic	3, low 2, medium 1, high			3, 67-100% 2, 33-67% 1, 0-33%	3, very good 2, moderate 1, non-diagnostic	3, low 2, medium 1, high			3, 67-100% 2, 33-67% 1, 0-33%	3, very good 2, moderate 1, non-diagnostic	3, low 2, medium 1, high			3, 67-100% 2, 33-67% 1, 0-33%	3, very good 2, moderate 1, non-diagnostic	3, low 2, medium 1, high
	1	1	1	3		1	1	1	2		1	1	1	3		1	1	1	3		1	1	1	2		1	1	1	3
	2	3	3	3		2	3	3	2		2	3	2	2		2	3	3	3		2	3	3	2		2	3	2	2
	3	3	2	2		3	2	1	1		3	3	2	1		3	2	3	3		3	2	1	1		3	3	2	1
	4	3	3	1		4	2	1	1		4	3	2	3		4	2	3	3		4	2	1	1		4	3	2	3
	5	3	3	2		5	2	1	1		5	3	2	1		5	3	3	3		5	2	1	1		5	3	2	1
	6	3	3	3		6	2	3	2		6	2	2	3		6	3	3	3		6	2	3	2		6	2	2	3
	7	3	2	3		7	2	3	3		7	3	2	1		7	3	3	3		7	2	3	3		7	3	2	1
	8	3	3	3		8	3	3	3		8	3	2	2		8	3	3	3		8	3	3	3		8	3	2	2
	9	3	3	3		9	3	3	3		9	3	3	3		9	3	3	3		9	3	3	3		9	3	3	3
	10	3	3	3		10	1	3	2		10	3	3	3		10	2	3	3		10	1	3	2		10	3	3	3
	11	2	3	3		11	2	3	3		11	3	3	3		11	3	2	3		11	2	3	3		11	3	3	3
	12	3	2	3		12	1	3	3		12	2	3	3		12	1	3	3		12	1	3	3		12	2	3	3
	13	2	2	1		13	1	3	3		13	2	N/A	2		13	2	3	3		13	1	3	3		13	2	N/A	2
	14	2	3	3		14	2	3	3		14	2	3	3		14	1	3	3		14	2	3	3		14	2	3	3
	15	2	3	3		15	1	3	3		15	2	3	3		15	3	3	2		15	1	3	3		15	2	3	3
	16	2	3	2		16	1	3	2		16	1	2	2		16	1	3	3		16	1	3	2		16	1	2	2
	17	2	2	2		17	1	3	3		17	1	2	3		17	1	2	3		17	1	3	3		17	1	2	3
	18	1	2	1		18	1	3	3		18	1	3	3		18	1	3	3		18	1	3	3		18	1	3	3
	19	2	3	3		19	1	N/A	3		19	1	1	3		19	1	1	3		19	1	N/A	3		19	1	1	3
	20	2	3	3		20	2	3	3		20	3	N/A	2		20	3	3	3		20	2	3	3		20	3	N/A	2
	21	2	3	3		21	1	3	3		21	1	3	3		21	2	3	3		21	1	3	3		21	1	3	3
	22	2	3	3		22	1	3	3		22	3	3	3		22	2	3	3		22	1	3	3		22	3	3	3
	23	2	2	3		23	1	3	3		23	2	3	3		23	2	3	3		23	1	3	3		23	2	3	3
	24	2	3	3		24	2	3	3		24	2	3	3		24	2	3	3		24	2	3	3		24	2	3	3
	25	2	3	3		25	2	3	3		25	2	3	2		25	2	3	3		25	2	3	3		25	2	3	2
	26	3	3	3		26	2	3	3		26	3	3	3		26	3	3	3		26	2	3	3		26	3	3	3
	27	2	3	3		27	1	3	3		27	1	3	3		27	2	3	3		27	1	3	3		27	1	3	3
	28	2	2	3		28	1	3	3		28	1	3	3		28	2	3	3		28	1	3	3		28	1	3	3
	29	2	2	3		29	1	3	3		29	2	2	1		29	2	3	3		29	1	3	3		29	2	2	1
	30	1	3	3		30	2	3	3		30	2	3	2		30	2	3	3		30	2	3	3		30	2	3	2
	31	2	3	3		31	1	3	3		31	2	2	2		31	3	3	3		31	1	3	3		31	2	2	2
	32	1	3	3		32	2	2	1		32	3	3	3		32	2	3	3		32	2	2	1		32	3	3	3
	33	2	2	3		33	1	3	3		33	3	3	3		33	2	3	3		33	1	3	3		33	3	3	3
	34	3	3	3		34	3	3	3		34	3	3	2		34	3	3	3		34	3	3	3		34	3	3	2
	35	3	3	3		35	2	3	3		35	3	3	3		35	3	3	3		35	2	3	3		35	3	3	3
	36	3	3	3		36	2	3	3		36	3	2	3		36	2	3	3		36	2	3	3		36	3	2	3
	37	2	3	3		37	3	3	3		37	3	3	3		37	2	3	3		37	3	3	3		37	3	3	3
	38	3	2	3		38	3	3	3		38	3	2	2		38	3	3	3		38	3	3	3		38	3	2	2
	39	3	3	3		39	2	3	2		39	3	3	2		39	3	3	3		39	2	3	2		39	3	3	2
	40	2	3	2		40	1	3	2		40	3	3	2		40	3	3	3		40	1	3	2		40	3	3	2
	41	2	3	1		41	2	3	1		41	2	3	2		41	2	3	3		41	2	3	1		41	2	3	2
	42	3	3	N/A		42	2	3	1		42	3	3	3		42	2	3	3		42	2	3	1		42	3	3	3
	43	2	2	3		43	1	3	3		43	3	2	2		43	2	3	3		43	1	3	3		43	3	2	2
	44	2	3	3		44	1	3	3		44	2	3	2		44	2	3	3		44	1	3	3		44	2	3	2
	45	3	3	3		45	2	3	3		45	3	3	3		45	3	3	3		45	2	3	3		45	3	3	3
	46	1	3	3		46	1	3	3		46	1	2	2		46	1	3	3		46	1	3	3		46	1	2	2
	47	2	2	3		47	1	3	3		47	1	2	2		47	2	3	3		47	1	3	3		47	1	2	2
	48	3	2	3		48	2	3	2		48	3	3	3		48	3	3	3		48	2	3	2		48	3	3	3
	49	3	3	3		49	2	3	3		49	3	3	3		49	3	3	3		49	2	3	3		49	3	3	3
	50	3	2	3		50	3	2	3		50	3	3	2		50	3	3	3		50	3	2	3		50	3	3	2
	51	3	2	3		51	3	3	3		51	3	3	2		51	3	3	3		51	3	3	3		51	3	3	2
	52	3	3	3		52	3	3	3		52	3	3	2		52	3	3	3		52	3	3	3		52	3	3	2
	53	3	3	2		53	3	3	3		53	3	3	1		53	3	3	3		53	3	3	3		53	3	3	1
	54	1	3	3		54	3	3	3		54	3	3	3		54	3	3	3		54	3	3	3		54	3	3	3
	55	3	3	3		55	2	3	3		55	3	3	2		55	3	3	3		55	2	3	3		55	3	3	2
	56	3	3	3		56	3	3	3		56	3	3	3		56	3	3	3		56	3	3	3		56	3	3	3
