# Supplementary material for: Virtual birefringence imaging and histological staining of amyloid deposits in label-free tissue using autofluorescence microscopy and deep learning
Source: Nat Commun. 2024 Sep 12;15:7978. doi: 10.1038/s41467-024-52263-z (PMC11393327; doi:10.1038/s41467-024-52263-z)
Supplement: Supplementary file 4 — Source Data [file 41467_2024_52263_MOESM4_ESM.zip › Source Data files/SD_FIG3.xlsx]

## Sheet: Sheet1
	Congo-red staining score sheet of the image patches - Pathologist 1, Histochemical						Congo-red staining score sheet of the image patches - Pathologist 2, Histochemical						Congo-red staining score sheet of the image patches - Pathologist 3, Histochemical						Congo-red staining score sheet of the image patches - Pathologist 1, Virtual						Congo-red staining score sheet of the image patches - Pathologist 2, Virtual						Congo-red staining score sheet of the image patches - Pathologist 3, Virtual
	Sample ID	Evaluation of Congo-red Staining Quality					Sample ID	Evaluation of Congo-red Staining Quality					Sample ID	Evaluation of Congo-red Staining Quality					Sample ID	Evaluation of Congo-red Staining Quality					Sample ID	Evaluation of Congo-red Staining Quality					Sample ID	Evaluation of Congo-red Staining Quality
		Stain quality of nuclei	Stain quality of cytoplasm	Stain quality of extra-cellular space	Contrast of Congophilic areas staining			Stain quality of nuclei	Stain quality of cytoplasm	Stain quality of extra-cellular space	Contrast of Congophilic areas staining			Stain quality of nuclei	Stain quality of cytoplasm	Stain quality of extra-cellular space	Contrast of Congophilic areas staining			Stain quality of nuclei	Stain quality of cytoplasm	Stain quality of extra-cellular space	Contrast of Congophilic areas staining			Stain quality of nuclei	Stain quality of cytoplasm	Stain quality of extra-cellular space	Contrast of Congophilic areas staining			Stain quality of nuclei	Stain quality of cytoplasm	Stain quality of extra-cellular space	Contrast of Congophilic areas staining
		1-4 4, perfect 3, very good 2, acceptable 1, unacceptable	1-4 4, perfect 3, very good 2, acceptable 1, unacceptable	1-4 4, perfect 3, very good 2, acceptable 1, unacceptable	1-4 4, perfect 3, very good 2, acceptable 1, unacceptable			1-4 4, perfect 3, very good 2, acceptable 1, unacceptable	1-4 4, perfect 3, very good 2, acceptable 1, unacceptable	1-4 4, perfect 3, very good 2, acceptable 1, unacceptable	1-4 4, perfect 3, very good 2, acceptable 1, unacceptable			1-4 4, perfect 3, very good 2, acceptable 1, unacceptable	1-4 4, perfect 3, very good 2, acceptable 1, unacceptable	1-4 4, perfect 3, very good 2, acceptable 1, unacceptable	1-4 4, perfect 3, very good 2, acceptable 1, unacceptable			1-4 4, perfect 3, very good 2, acceptable 1, unacceptable	1-4 4, perfect 3, very good 2, acceptable 1, unacceptable	1-4 4, perfect 3, very good 2, acceptable 1, unacceptable	1-4 4, perfect 3, very good 2, acceptable 1, unacceptable			1-4 4, perfect 3, very good 2, acceptable 1, unacceptable	1-4 4, perfect 3, very good 2, acceptable 1, unacceptable	1-4 4, perfect 3, very good 2, acceptable 1, unacceptable	1-4 4, perfect 3, very good 2, acceptable 1, unacceptable			1-4 4, perfect 3, very good 2, acceptable 1, unacceptable	1-4 4, perfect 3, very good 2, acceptable 1, unacceptable	1-4 4, perfect 3, very good 2, acceptable 1, unacceptable	1-4 4, perfect 3, very good 2, acceptable 1, unacceptable
	1	3	3	3	3		1	4	4	4	4		1	4	4	4	4		1	3	3	3	3		1	4	4	4	4		1	3	2	2	1
	2	3	2	2	2		2	4	4	4	2		2	4	4	4	2		2	3	2	2	3		2	4	4	4	4		2	3	2	2	3
	3	3	3	3	3		3	4	4	4	4		3	4	4	4	4		3	2	2	2	2		3	4	4	4	4		3	3	2	2	3
	4	2	2	2	3		4	4	4	4	3		4	4	4	4	3		4	3	2	2	3		4	4	4	4	3		4	3	2	2	3
	5	2	3	2	2		5	4	3	3	2		5	4	3	3	2		5	2	2	2	2		5	4	4	4	3		5	3	2	2	2
	6	2	1	1	1		6	4	2	3	N/A		6	4	2	3	N/A		6	3	3	3	3		6	4	4	4	4		6	3	3	3	3
	7	3	3	3	3		7	4	4	4	4		7	4	4	4	4		7	3	2	2	3		7	4	4	4	4		7	3	4	4	3
	8	2	1	1	2		8	4	N/A	4	3		8	4	N/A	4	3		8	2	2	2	2		8	4	4	4	3		8	3	3	3	3
	9	2	3	3	3		9	4	4	4	4		9	4	4	4	4		9	3	3	3	3		9	4	4	4	4		9	3	3	3	4
	10	3	3	3	3		10	4	4	4	4		10	4	4	4	4		10	3	2	3	3		10	4	4	3	4		10	4	4	4	3
	11	2	3	3	2		11	4	4	4	3		11	4	4	4	3		11	2	2	2	2		11	4	2	2	2		11	2	2	2	2
	12	2	2	1	1		12	4	3	3	N/A		12	4	3	3	N/A		12	3	3	3	3		12	4	4	4	4		12	3	3	2	2
	13	2	3	3	3		13	4	N/A	2	2		13	4	N/A	2	2		13	1	1	1	1		13	4	2	2	3		13	2	1	2	2
	14	2	2	1	1		14	4	3	3	3		14	4	3	3	3		14	2	2	2	2		14	4	N/A	3	4		14	1	1	1	1
	15	3	3	3	3		15	4	4	4	4		15	4	4	4	4		15	1	1	1	2		15	4	N/A	3	3		15	4	3	2	3
	16	3	2	1	1		16	4	3	3	N/A		16	4	3	3	N/A		16	2	2	2	2		16	3	3	3	4		16	3	3	2	2
	17	3	2	1	1		17	4	3	3	N/A		17	4	3	3	N/A		17	3	2	2	3		17	3	3	3	3		17	3	3	3	3
	18	2	3	3	3		18	4	4	4	4		18	4	4	4	4		18	2	2	2	1		18	2	2	3	N/A		18	3	3	3	1
	19	3	3	3	3		19	4	4	4	4		19	4	4	4	4		19	3	2	2	1		19	3	3	2	N/A		19	3	3	3	1
	20	3	3	3	3		20	4	3	4	3		20	4	3	4	3		20	3	2	2	1		20	3	2	2	N/A		20	3	2	3	1
	21	2	2	2	3		21	4	4	4	4		21	4	4	4	4		21	2	2	2	1		21	2	2	2	N/A		21	2	2	2	1
	22	3	3	3	3		22	3	3	3	4		22	3	3	3	4		22	3	3	3	3		22	3	2	2	3		22	2	2	2	2
	23	2	3	3	3		23	4	4	3	3		23	4	4	3	3		23	2	2	2	3		23	3	3	3	3		23	2	2	N/A	2
	24	3	3	3	3		24	4	3	2	4		24	4	3	2	4		24	2	2	1	2		24	3	2	2	3		24	3	2	2	1
	25	4	4	3	3		25	4	3	4	4		25	4	3	4	4		25	3	3	3	3		25	3	4	3	3		25	3	3	2	2
	26	2	3	3	2		26	4	4	4	4		26	4	4	4	4		26	2	3	3	3		26	3	3	3	3		26	3	3	2	3
	27	2	2	2	2		27	4	4	4	4		27	4	4	4	4		27	3	3	3	3		27	3	3	3	3		27	4	4	3	2
	28	3	3	3	3		28	3	4	3	4		28	3	4	3	4		28	3	3	3	3		28	3	3	3	3		28	2	2	3	3
	29	1	1	1	2		29	4	4	4	4		29	4	4	4	4		29	2	2	2	2		29	2	2	2	2		29	N/A	2	3	2
	30	3	3	2	3		30	4	4	3	3		30	4	4	3	3		30	3	3	2	3		30	3	2	3	3		30	3	3	3	4
	31	3	3	2	1		31	4	2	2	N/A		31	4	2	2	N/A		31	3	3	2	2		31	2	2	2	3		31	4	1	3	2
	32	3	3	3	3		32	3	3	3	3		32	3	3	3	3		32	3	3	3	2		32	2	2	2	3		32	3	3	3	2
	33	3	3	3	3		33	4	4	3	4		33	4	4	3	4		33	2	2	2	3		33	3	2	3	3		33	2	2	2	3
	34	3	2	2	1		34	3	2	3	N/A		34	3	2	3	N/A		34	3	3	2	1		34	2	2	2	N/A		34	N/A	2	3	1
	35	3	3	3	2		35	3	3	3	3		35	3	3	3	3		35	3	3	3	3		35	3	2	3	4		35	3	1	3	2
	36	3	3	3	3		36	4	4	3	3		36	4	4	3	3		36	2	2	1	1		36	2	2	2	N/A		36	2	1	2	1
	37	3	3	3	3		37	3	4	3	3		37	3	4	3	3		37	3	3	3	3		37	3	3	3	3		37	3	1	3	3
	38	2	2	2	3		38	3	3	3	3		38	3	3	3	3		38	2	3	3	3		38	3	3	4	4		38	3	3	3	3
	39	3	3	2	3		39	3	3	3	3		39	3	3	3	3		39	3	2	2	3		39	2	2	2	3		39	3	2	3	2
	40	2	2	2	2		40	2	2	2	3		40	2	2	2	3		40	2	2	2	2		40	2	2	2	3		40	2	2	3	1
	41	3	3	3	3		41	4	4	4	4		41	4	4	4	4		41	2	2	2	2		41	3	2	3	3		41	4	3	3	3
	42	3	3	2	3		42	3	3	3	3		42	3	3	3	3		42	2	2	1	1		42	2	2	2	2		42	3	2	2	2
	43	3	3	3	1		43	3	3	2	N/A		43	3	3	2	N/A		43	2	2	2	1		43	2	2	2	2		43	4	2	3	1
	44	3	3	3	3		44	3	3	2	3		44	3	3	2	3		44	2	2	2	3		44	3	3	3	3		44	3	3	3	3
	45	3	3	3	3		45	3	3	3	4		45	3	3	3	4		45	3	3	2	3		45	3	3	2	3		45	2	2	3	2
	46	3	3	3	3		46	3	3	3	3		46	3	3	3	3		46	3	3	2	3		46	2	3	3	3		46	3	2	2	3
	47	2	2	2	2		47	3	3	3	3		47	3	3	3	3		47	3	3	2	3		47	3	3	3	3		47	1	2	3	2
	48	3	3	3	3		48	3	3	2	3		48	3	3	2	3		48	3	3	3	3		48	3	3	3	4		48	4	3	3	3
	49	3	3	3	3		49	3	3	3	3		49	3	3	3	3		49	3	3	3	2		49	3	3	3	3		49	3	2	3	2
	50	3	3	3	3		50	3	3	3	3		50	3	3	3	3		50	3	3	3	3		50	3	2	2	3		50	3	2	2	2
	51	3	3	2	3		51	3	3	3	3		51	3	3	3	3		51	3	3	3	3		51	2	2	3	3		51	3	2	2	3
	52	3	3	3	3		52	3	2	2	3		52	3	2	2	3		52	3	3	3	3		52	3	3	3	3		52	3	3	2	3
	53	3	2	2	2		53	3	3	2	4		53	3	3	2	4		53	3	2	2	3		53	3	2	3	3		53	3	2	2	2
	54	3	3	2	1		54	2	2	2	1		54	2	2	2	1		54	3	3	3	2		54	3	3	3	3		54	3	2	3	2
	55	2	2	2	2		55	4	4	3	4		55	4	4	3	4		55	3	3	3	3		55	4	4	4	3		55	2	4	3	3
	56	2	2	2	1		56	2	2	2	N/A		56	2	2	2	N/A		56	2	3	3	3		56	3	3	3	3		56	2	2	2	3
	57	3	3	3	3		57	3	3	3	3		57	3	3	3	3		57	3	3	3	3		57	3	3	3	3		57	3	2	2	2
	58	2	3	3	3		58	3	3	3	3		58	3	3	3	3		58	3	3	2	1		58	2	2	2	N/A		58	3	2	3	1
	59	3	3	2	3		59	3	3	3	3		59	3	3	3	3		59	2	2	3	3		59	3	3	2	3		59	2	2	3	3
	60	2	2	2	2		60	3	3	2	3		60	3	3	2	3		60	3	3	2	3		60	3	3	3	4		60	3	2	3	3
	61	3	3	3	3		61	3	3	3	3		61	3	3	3	3		61	3	3	2	3		61	3	2	3	4		61	2	2	3	3
	62	2	2	1	1		62	2	2	2	N/A		62	2	2	2	N/A		62	3	3	3	3		62	3	3	3	3		62	3	3	3	3
	63	2	2	2	2		63	3	3	3	3		63	3	3	3	3		63	2	2	2	2		63	3	2	2	3		63	3	2	2	2
	64	3	3	3	3		64	3	4	4	4		64	3	4	4	4		64	3	2	2	2		64	3	3	3	3		64	3	2	3	2
	65	3	3	3	3		65	3	2	2	3		65	3	2	2	3		65	2	2	2	2		65	3	3	3	3		65	2	2	3	3
	66	2	3	3	3		66	3	3	3	3		66	3	3	3	3		66	3	3	2	3		66	3	2	2	3		66	1	2	3	3
	67	3	3	3	2		67	3	3	3	3		67	3	3	3	3		67	2	2	2	3		67	3	2	3	3		67	1	3	4	3
	68	2	2	2	3		68	2	2	2	3		68	2	2	2	3		68	3	3	2	3		68	3	2	2	3		68	3	1	4	2
	69	3	3	3	2		69	3	2	2	2		69	3	2	2	2		69	3	3	2	2		69	3	3	2	3		69	2	2	3	2
	70	3	3	3	3		70	3	4	3	3		70	3	4	3	3		70	3	3	3	3		70	3	2	3	3		70	3	4	3	4
	71	3	2	2	1		71	2	2	2	N/A		71	2	2	2	N/A		71	2	2	2	2		71	3	3	3	3		71	2	2	4	2
	72	3	3	2	2		72	3	2	2	3		72	3	2	2	3
	73	3	3	2	3		73	3	3	3	3		73	3	3	3	3
	74	3	3	3	3		74	4	4	3	3		74	4	4	3	3
	75	2	2	2	1		75	3	2	2	2		75	3	2	2	2
	76	3	3	2	1		76	3	2	3	3		76	3	2	3	3
	77	3	3	3	3		77	3	3	3	3		77	3	3	3	3
	78	3	3	3	3		78	3	3	2	3		78	3	3	2	3
	79	3	3	3	1		79	3	4	3	N/A		79	3	4	3	N/A
	80	2	2	2	3		80	2	2	2	4		80	2	2	2	4
	81	3	3	3	3		81	3	3	3	3		81	3	3	3	3
	82	3	2	2	2		82	4	4	4	3		82	4	4	4	3
	83	3	3	3	3		83	3	3	3	3		83	3	3	3	3
	84	3	3	2	1		84	3	3	3	3		84	3	3	3	3
	85	3	2	3	3		85	3	2	3	2		85	3	2	3	2
	86	3	2	2	2		86	3	3	3	4		86	3	3	3	4
	87	3	2	2	1		87	3	2	2	N/A		87	3	2	2	N/A
	88	3	3	3	2		88	3	3	3	2		88	3	3	3	2
	89	3	3	2	3		89	3	3	4	3		89	3	3	4	3
	90	2	2	2	3		90	2	2	3	4		90	2	2	3	4
	91	2	2	2	3		91	2	2	3	4		91	2	2	3	4
	92	3	3	3	3		92	3	3	4	3		92	3	3	4	3
